# Supplementary material for: Molecular epidemiology of carbapenem resistant Enterobacteriaceae in Valle d’Aosta region, Italy, shows the emergence of KPC-2 producing Klebsiella pneumoniae clonal complex 101 (ST101 and ST1789)
Source: BMC Microbiol. 2015 Nov 9;15:260. doi: 10.1186/s12866-015-0597-z (PMC4640108; doi:10.1186/s12866-015-0597-z)
Supplement: Additional file 1: Table S1. — Phenotypic and genotypic features of Enterobacteriaceae included in the study. (XLSX 19 kb) [file 12866_2015_597_MOESM1_ESM.xlsx]

## Sheet: Table S2
Table S1. Phenotypic and genotypic features of Enterobacteriaceae included in the study
Isolate	Taxonomic identification	Epidemic genotype	MIC (μg/ml) of antibiotic														ESBL	armA	Carbapenemase
			AMC	TZP	CAZ	CTX	FEP	IPM	MEM	EPM	FOS	AMK	GEN	CIP	SXT	COL
1	K. pneumoniae	ST101/A1-A5	>=32	>=128	>=64	16	>=64	>=16	>=16	>=8	128	32	≥16	>=4	80	<= 0,5	CTX-M-1 group	+	KPC-2
2	K. pneumoniae	ST512/B-C	>=32	>=128	>=64	>=64	>=64	>=16	>=16	>=8	128	≥16	>4	>=4	<=20	<= 0,5	-	+	KPC-3
3	K. pneumoniae	ST101/A1-A5	>=32	>=128	>=64	>=64	>=64	>=16	>=16	>=8	64	32	≥16	>=4	<=20	16	CTX-M-1 group	+	KPC-2
4	K. pneumoniae	ST101/A1-A5	>=32	>=128	>=64	>=64	>=64	>=16	>=16	>=8	64	≥64	≥16	>=4	<=20	<= 0,5	CTX-M-1 group	+	KPC-2
5	K. pneumoniae	ST1789/A	16	>=128	>=64	>=64	>=64	>8	>=16	>=8	64	≥64	≥16	>=4	<=20	1	CTX-M-1 group	+	KPC-2
6	E. coli	ST131/a	>=32	>=128	>=64	>=64	>=64	>=16	>=16	>1	<=16	<=2	<= 1	>=4	<=20	<= 0,5	-	-	VIM-1
7	E. coli	ST131/a	>=32	>=128	>=64	>=64	>=64	>=16	>=16	2	<=16	<=2	2	>=4	>=320	<= 0,5	-	-	VIM-1
8	K. pneumoniae	ST101/A1-A5	>=32	>=128	>=64	>=64	>=64	>=16	>=16	>=8	>32	≥64	≥16	>=4	<=20	<= 0,5	CTX-M-1 group	+	KPC-2
9	E. coli	ST131/a	>=32	>=128	>=64	>=64	>=64	>=16	>8	2	<=16	<=2	<= 1	>=4	>=320	<= 0,5	-	-	VIM-1
10	R. ornithinolytica	-	>=32	>=128	>=64	>=64	>=64	>=16	>=16	>=8	32	4	2	>=4	<=20	<= 0,5	-	-	-
11	E. coli	ST131/a	>=32	>=128	>=64	>=64	>=64	>=16	>8	>1	<=16	<=2	2	>=4	>=320	<= 0,5	-	-	VIM-1
12	K. pneumoniae	ST512/B-C	>=32	>=128	>=64	>=64	>=64	>=16	>=16	>=8	>=256	≥16	>4	>=4	>=320	<= 0,5	-	+	KPC-3
13	K. pneumoniae	ST101/A1-A5	>=32	>=128	>=64	>=64	>=64	>=16	>=16	>=8	128	32	≥16	>=4	<=20	<= 0,5	CTX-M-1 group	+	KPC-2
14	K. pneumoniae	ST101/A1-A5	>=32	>=128	>=64	>=64	>=64	>=16	>=16	>=8	64	32	>4	>=4	<=20	<= 0,5	CTX-M-1 group	+	KPC-2
15	K. pneumoniae	ST101/A1-A5	>=32	>=128	>=64	>=64	>=64	>=16	>=16	>=8	64	<=2	<= 1	>=4	<=20	<= 0,5	CTX-M-1 group	-	KPC-2
16	K. pneumoniae	ST101/A1-A5	>=32	>=128	>=64	>=64	>=64	>=16	>=16	>=8	64	32	≥16	>=4	<=20	16	CTX-M-1 group	+	KPC-2
17	K. pneumoniae	ST512/B-C	>=32	>=128	>=64	>=64	>=64	>=16	>=16	>=8	>=256	>=64	>4	>=4	>=320	<= 0,5	-	+	KPC-3
18	K. pneumoniae	ST101/A1-A5	>=32	>=128	>=64	>=64	>=64	>=16	>=16	>=8	64	≥64	8	>=4	<=20	<= 0,5	CTX-M-1 group	+	KPC-2
19	K. pneumoniae	ST101/A1-A5	>=32	>=128	>=64	>=64	>=64	>=16	>=16	>=8	<=16	≥64	≥16	>=4	<=20	<= 0,5	CTX-M-1 group	+	KPC-2
20	K. pneumoniae	ST101/A1-A5	>=32	>=128	>=64	>=64	>=64	>=16	>=16	>=8	64	32	≥16	>=4	40	<= 0,5	CTX-M-1 group	+	KPC-2
21	K. pneumoniae	ST512/B-C	>=32	>=128	>=64	>=64	>=64	>=16	>=16	>=8	>=256	>=64	>4	>=4	>=320	<= 0,5	-	+	KPC-3
22	K. pneumoniae	ST101/A1-A5	>=32	>=128	>=64	>=64	>=64	>=16	>=16	>=8	64	>=64	8	>=4	<=20	<= 0,5	CTX-M-1 group	+	KPC-2
23	E. coli	ST131/a	>=32	>=128	>=64	>=64	>=64	>=16	>=16	>1	>=16	<=2	2	>=4	>=320	<= 0,5	-	-	VIM-1
24	K. pneumoniae	ST405/D	>=32	>=128	>4	8	>4	>=16	>=16	>=8	<=16	<=2	<= 1	>1	<=20	<= 0,5	-	-	KPC-3
25	K. pneumoniae	ST405/D	>=32	>=128	>4	8	>4	>=16	>=16	4	<=16	<=2	<= 1	>1	<=20	<= 0,5	-	-	KPC-3
26	K. pneumoniae	ST512/B-C	>=32	>=128	>=64	8	8	>8	>=16	>=8	>=256	>=64	8	>=4	<=20	<= 0,5	-	+	KPC-3
27	K. pneumoniae	ST512/B-C	>=32	>=128	>=64	8	>=64	>=16	>=16	>=8	<=16	32	>4	>=4	>=320	<= 0,5	-	+	KPC-3
28	E. coli	-	>=32	>=128	>=64	>=64	>=64	>=16	>=16	>1	<=16	<=2	<= 1	>=4	>=320	<= 0,5	-	-	-
29	K. pneumoniae	ST101/A1-A5	>=32	>=128	>=64	>=64	>=64	>=16	>=16	>=8	128	32	>4	>=4	<=20	16	CTX-M-1 group	+	KPC-2
30	K. pneumoniae	ST512/B-C	>=32	>=128	>=64	>=64	>=64	>=16	>=16	>=8	>=256	>=64	>4	>=4	>=320	<= 0,5	-	+	KPC-3
31	K. pneumoniae	ST101/A1-A5	>=32	>=128	>=64	>=64	>=64	>=16	>=16	>=8	>=256	>=64	>4	>=4	>=320	125	CTX-M-1 group	+	KPC-2
32	K. pneumoniae	ST101/A1-A5	>=32	>=128	>=64	>=64	>=64	>=16	>=16	>=8	64	≥64	8	>=4	<=20	<= 0,5	CTX-M-1 group	+	KPC-2
33	K. pneumoniae	ST101/A1-A5	>=32	>=128	16	>=32	>=64	>=16	>=16	>=8	>32	<=2	<= 1	>=4	<=20	<= 0,5	CTX-M-1 group	-	KPC-2
34	E. aerogenes	-	>=32	>=128	16	>=64	>4	>8	>8	4	<=16	<=2	<= 1	>1	<=20	<= 0,5	-	-	-
35	K. pneumoniae	ST1789/A	>=32	>=128	>=64	8	>4	>8	>=16	>=8	<=16	32	>4	>=4	<=20	<= 0,5	CTX-M-1 group	+	KPC-2
36	K. pneumoniae	ST101/A1-A5	>=32	>=128	>=64	>=64	>=64	>=16	>=16	>=8	128	≥16	8	>=4	<=20	<= 0,5	CTX-M-1 group	+	KPC-2
37	K. pneumoniae	ST1789/A	>=32	>=128	>=64	>=64	>=64	>=16	>=16	>=8	>=256	32	>4	>=4	<=20	<= 0,5	CTX-M-1 group	+	KPC-2
38	K. pneumoniae	ST1789/A	>=32	>=128	>=64	>=64	>=64	>=16	>=16	>=8	>32	<=2	<= 1	>=4	<=20	<= 0,5	CTX-M-1 group	-	KPC-2
39	K. pneumoniae	ST1789/A	>=32	>=128	>=64	>=64	>=64	>=16	>=16	>=8	64	<=2	<= 1	>=4	<=20	<= 0,5	CTX-M-1 group	-	KPC-2
40	K. pneumoniae	ST1789/A	>=32	>=128	>=64	>=64	>=64	>=16	>=16	>=8	>32	<=2	<= 1	>=4	<=20	<= 0,5	CTX-M-1 group	-	KPC-2
41	K. pneumoniae	ST101/A1-A5	>=32	>=128	>=64	>=64	>=64	>=16	>=16	>=8	64	>=64	8	>=4	<=20	<= 0,5	CTX-M-1 group	+	KPC-2
42	K. pneumoniae	ST1789/A	>=32	>=128	>=64	>=64	>=64	>=16	>=16	>=8	>32	<=2	<= 1	>=4	<=20	<= 0,5	CTX-M-1 group	-	KPC-2
43	K. pneumoniae	ST1789/A	>=32	>=128	>=64	>=64	>=64	>=16	>=16	>=8	64	≥16	≥16	>=4	<=20	<= 0,5	CTX-M-1 group	+	KPC-2
44	K. pneumoniae	ST1789/A	>=32	>=128	>=64	>=64	>=64	>=16	>=16	>=8	>32	32	≥16	>=4	<=20	<= 0,5	CTX-M-1 group	+	KPC-2
45	K. pneumoniae	ST101/A1-A5	>=32	>=128	>=64	>=64	>=64	>=16	>=16	>=8	64	>=64	>4	>=4	>=320	<= 0,5	CTX-M-1 group	+	KPC-2
46	K. pneumoniae	ST101/A1-A5	>=32	>=128	>=64	>=64	>=64	>=16	>=16	>=8	128	≥64	8	>=4	<=20	<= 0,5	CTX-M-1 group	+	KPC-2
47	K. pneumoniae	ST101/A1-A5	>=32	>=128	>=64	>=64	>=64	>=16	>=16	>=8	64	>=64	>=16	>=4	>=320	<= 0,5	CTX-M-1 group	+	KPC-2
48	K. pneumoniae	ST101/A1-A5	>=32	>=128	>=64	>=64	>=64	>=16	>=16	>=8	64	>=64	8	>=4	<=20	<= 0,5	CTX-M-1 group	+	KPC-2
49	K. pneumoniae	ST101/A1-A5	>=32	>=128	>=64	>=64	>=64	>=16	>=16	>=8	64	>=64	8	>=4	>=320	<= 0,5	CTX-M-1 group	+	KPC-2
50	K. pneumoniae	ST1789/A	>=32	>=128	16	>=32	>=64	>=16	>=16	>=8	64	<=2	<= 1	>=4	<=20	<= 0,5	CTX-M-1 group	-	KPC-2
51	K. pneumoniae	ST1789/A	16	>=128	>=64	>=64	>=64	>8	>=16	>=8	128	<=2	<= 1	>=4	<=20	2	CTX-M-1 group	-	KPC-2
52	K. pneumoniae	ST1789/A	>=32	>=128	>=64	>=64	>=64	>=16	>=16	>=8	64	32	8	>=4	<=20	<= 0,5	CTX-M-1 group	+	KPC-2
53	K. pneumoniae	ST1789/A	>=32	>=128	>=64	>=64	>=64	>=16	>=16	>=8	128	≥64	8	>=4	>=320	<= 0,5	CTX-M-1 group	+	KPC-2
54	K. pneumoniae	ST1789/A	>=32	>=128	>=64	>=64	>=64	>=16	>=16	>=8	64	<=2	<= 1	>=4	80	<= 0,5	CTX-M-1 group	-	KPC-2
55	K. pneumoniae	ST1789/A	>=32	>=128	>=64	>=64	>=64	>=16	>=16	>=8	64	≥64	8	>=4	<=20	<= 0,5	CTX-M-1 group	+	KPC-2
56	K. pneumoniae	ST1789/A	>=32	>=128	>=64	>=64	>=64	>=16	>=16	>=8	>32	<=2	<= 1	>=4	<=20	<= 0,5	CTX-M-1 group	-	KPC-2
57	K. pneumoniae	ST1789/A	>=32	>=128	>=64	>=64	>=64	>=16	>=16	>=8	>32	<=2	<= 1	>=4	<=20	<= 0,5	CTX-M-1 group	-	KPC-2
58	R. planticola	-	>=32	>=128	8	8	>4	>=16	>=16	4	<=16	<=2	2	>=4	>=320	<= 0,5	-	-	KPC-2
59	K. pneumoniae	ST101/A1-A5	>=32	>=128	>=64	>=64	>=64	>=16	>=16	>=8	64	32	≥16	>=4	<=20	<= 0,5	CTX-M-1 group	+	KPC-2
60	K. pneumoniae	ST101/A1-A5	>=32	>=128	>=64	>=64	>=64	>=16	>=16	>=8	128	32	8	>=4	<=20	<= 0,5	CTX-M-1 group	+	KPC-2
Abbreviations: AMC, amoxicillin; TZP, piperacillin–tazobactam; CAZ, ceftazidime; CTX, cefotaxime; FEP cefepime;IPM, imipenem; MEM, meropenem; EPM, ertapenem, FOS, fosmycin; AMK, amikacin; GEN, gentamicin, CIP, ciprofloxacin; SXT,trimethoprim-sulfamethoxazole; COL, colistin; ESBL,extended-spectrum beta-lactamase.
